# Supplementary material for: E3 ubiquitin ligase Herc3 deficiency leads to accumulation of subretinal microglia and retinal neurodegeneration
Source: Sci Rep. 2024 Feb 6;14:3010. doi: 10.1038/s41598-024-53731-8 (PMC10847449; doi:10.1038/s41598-024-53731-8)
Supplement: Supplementary file 2 — Supplementary Table S3. [file 41598_2024_53731_MOESM2_ESM.xlsx]

## Sheet: Sheet1
Supplementary Table S3. Differentially expressed genes in Herc3-/- compared to Herc3+/+ retinas. Results were filtered using a p value < 0.01 and logCPM > 0.
Related to inflammation (in top 20 genes)	Gene	Fold change	P value	PMID
	Herc3	0.186942	1.16675e-77
x	Edn2	2.69198	8.65528e-10	29248456
	Rho	0.877781	1.33039e-08
x	C4b	1.78121	2.85233e-08	20352036
	Snhg11	1.68245	7.11849e-08
	Ces1d	2.95568	7.44735e-08
x	Cyr61	1.84226	1.51543e-07	21130134
	Sema6c	1.51646	6.45616e-07
x	Meg3	1.75832	6.72273e-07	30529346, 35378413
	Dnase1l1	2.12643	8.18337e-07
x	Tcea3	1.5469	1.66881e-06	23357533
	Chrnb1	1.72938	2.80413e-06
	Setd4	1.64004	3.10279e-06
	Stab1	2.13291	3.32311e-06
x	C1ra	2.06579	4.1752e-06	31796062
	Xlr3a	0.448412	7.54254e-06
x	Neat1	1.77006	1.02159e-05	35115805, 30940803
	Col2a1	1.43375	1.07561e-05
	Pcolce	1.73881	1.51292e-05
	Cbr2	3.32833	1.80206e-05
	Lgals4	1.72063	2.32288e-05
	Krt5	3.53133	3.60835e-05
	Igflr1	1.706	3.90909e-05
	Lamb2	1.41454	6.05991e-05
	Mir29c	1.90901	7.5669e-05
	Lrp4	1.33589	8.78505e-05
	Krt15	4.69156	9.89325e-05
	Des	2.11464	0.000101808
	Krt4	5.69068	0.000114994
	Prr22	2.03851	0.00012212
	Apold1	1.57556	0.000124151
	Casq1	2.00491	0.000131166
	Leng8	1.39429	0.000148412
	Rps13	0.665105	0.000166595
	Fam193b	1.41753	0.000194768
	Col4a3	0.685492	0.000211017
	Aqp1	0.7352	0.00023427
	Col5a1	1.71296	0.000283362
	Lad1	1.71313	0.000341092
	Plp1	1.66924	0.000342174
	Cox8b	2.79843	0.000373365
	Cspp1	1.38501	0.000407901
	Klf4	1.51887	0.000437005
	Lrrtm4	0.761817	0.000452403
	Gm14378	1.7835	0.00046588
	Skor2	1.60056	0.000471952
	Rad51b	0.588442	0.000474406
	Serping1	1.48123	0.00047614
	Slc30a2	0.586871	0.000481183
	Ism2	1.61285	0.000487388
	Lgals6	1.59928	0.000529418
	Slc9a7	0.754316	0.000536199
	Ggt1	1.5852	0.000539054
	Dnase1l2	1.5885	0.000549563
	Col11a2	1.72659	0.000559246
	Gm6277	0.624434	0.000577644
	Myo9b	1.33452	0.00058433
	Uba52	0.76856	0.000588826
	Adck4	1.29413	0.000605363
	Plcxd3	0.566753	0.000607881
	LOC100862268	0.725889	0.000613293
	C3	1.5021	0.000633452
	Trank1	1.43992	0.000649032
	Gnaz	0.757145	0.000662694
	Lyz2	1.41255	0.000672359
	Gm7616	0.595864	0.000788719
	Plscr2	1.58851	0.000788994
	Acot6	0.587618	0.000790288
	Col5a3	1.78495	0.000795134
	Clic6	1.34798	0.000865201
	Tmc6	1.80692	0.000907858
	Lhfpl3	0.781311	0.000915436
	Capg	1.679	0.000971109
	Racgap1	1.28726	0.000989361
	Fam212b	0.807874	0.00101736
	Erdr1	2.08382	0.00104171
	Sap25	1.56452	0.00106111
	Krt8	1.91129	0.00107828
	H2-K2	1.4963	0.00109547
	Tnxb	1.48884	0.00123837
	Drd4	0.732077	0.00125845
	Rps27a	0.778702	0.0013006
	Irf7	0.708543	0.00131135
	Mapk15	1.69392	0.00137744
	Pde1a	1.36274	0.00141187
	Ppargc1b	1.27706	0.00148173
	Mapk11	1.3442	0.00149543
	Gm20139	0.734594	0.00160818
	Safb2	1.26436	0.00166293
	Fgfr3	1.78182	0.00166353
	Glb1l2	0.779829	0.00170951
	Rpl17	0.603573	0.00174371
	Egr1	0.661137	0.00174849
	Upk3bl	1.5407	0.00181961
	Ttn	1.77364	0.00183538
	Xk	0.699322	0.00191927
	Tmem200b	1.62092	0.0019882
	Lama5	1.34917	0.00201493
	A330023F24Rik	1.38011	0.00203307
	Col9a3	1.48564	0.00204061
	Myrf	1.72772	0.00213443
	Ttr	1.69133	0.00216346
	Lime1	1.35824	0.00223252
	Insrr	1.51768	0.00224309
	Prr7	1.56973	0.00225807
	Miat	1.56116	0.00230352
	Rgr	1.60004	0.00231749
	Myh11	1.48859	0.00234712
	Srpx	1.98074	0.00235229
	Eps8l2	1.43869	0.00239832
	Slc16a8	1.99521	0.0024418
	Myh14	1.25327	0.0025103
	Rcn3	1.38564	0.00261042
	Ascl1	1.51452	0.00262343
	Stk38	1.26376	0.00262704
	Grm6	1.24241	0.00264066
	LOC100504703	1.58403	0.00266159
	Zhx2	1.25415	0.00267159
	Ltbp1	1.39805	0.00269638
	Marveld2	1.91318	0.00272293
	Gm12191	0.788227	0.00291968
	Naprt1	1.47511	0.00292641
	Gzmm	0.7634	0.00297264
	Cpt1b	1.4172	0.00297353
	Rpl30	0.789423	0.00306141
	Atp5s	0.778894	0.00307031
	Wscd2	0.80123	0.00310723
	Mad2l1	0.790646	0.00320929
	Miip	1.32538	0.00325765
	Rab37	0.757656	0.00326118
	Tpx2	0.694804	0.00328017
	Ccp110	1.28178	0.00337132
	St6gal2	0.720662	0.00346699
	Samd7	0.785157	0.00350336
	Adamts1	1.25385	0.00357727
	Mrps36	0.710111	0.00361312
	Asap3	1.32094	0.00374449
	Enox1	0.811498	0.00375075
	Cdh1	1.65454	0.00381675
	Zfp488	0.764436	0.00384869
	Lrrc23	1.49365	0.00388774
	Gtf3c3	0.812242	0.0039146
	Myo19	1.41706	0.00396567
	Efhc1	0.626299	0.00399647
	Spint1	1.51879	0.00402309
	Klf9	0.81774	0.00403374
	Cd74	1.735	0.00419318
	Ptrf	1.23179	0.00430582
	Sdc1	1.57349	0.00431557
	Klf2	1.38531	0.00433032
	Hapln3	1.61754	0.00436651
	Plec	1.24554	0.00437872
	Dbf4	1.61996	0.00448682
	Col1a2	1.55431	0.00449601
	Tgm1	1.67598	0.00452788
	D630033O11Rik	1.6006	0.00461953
	Ephb3	1.28046	0.00462401
	Ccdc155	1.56946	0.00463455
	Zfp935	0.784903	0.0048096
	Bet1	0.826594	0.00482558
	Nkain3	0.635974	0.00486488
	Leprel2	1.29515	0.00489288
	Ifi30	1.32549	0.00492789
	Dcbld1	0.776962	0.00493523
	Ccnjl	1.33801	0.00496016
	Zfp879	0.733671	0.00496969
	Siah3	0.761745	0.0049896
	Rnf207	1.26617	0.00508022
	Rdh5	1.65191	0.00514004
	Rpph1	1.79449	0.00515293
	Ccdc102a	1.53048	0.00517454
	Chtf18	1.39282	0.0051901
	Kmt2d	1.29806	0.00525322
	Kcnh5	0.730626	0.0052647
	C1qa	1.27783	0.00530889
	Wdr90	1.37759	0.00532125
	Tmem74	0.687146	0.00533751
	Syngr2	1.38238	0.00537592
	Zfp551	0.747499	0.00540888
	Car8	0.824992	0.00544473
	Cgn	1.25902	0.00557814
	Atg9b	1.34625	0.00559774
	A930013F10Rik	1.58975	0.00562006
	Map3k14	0.812025	0.00568218
	Tmem51	1.32756	0.00574776
	Dcn	1.40658	0.00577718
	Pcdhb2	0.727568	0.00580905
	Kifc5b	1.50844	0.00581832
	F2r	0.828979	0.00582162
	Erbb4	0.68639	0.00586014
	Sgtb	0.829637	0.00588168
	Pole	0.667225	0.005914
	A330074K22Rik	0.81641	0.00594495
	Tmem178	1.26373	0.00596377
	Zkscan4	0.76544	0.00605992
	Tpm2	1.82449	0.00623415
	Klhl1	0.809694	0.00624838
	Angpt2	0.717951	0.00626451
	2610528A11Rik	0.707095	0.00634899
	Col27a1	1.5847	0.00639098
	Slc2a4rg-ps	1.43703	0.00640336
	Chat	0.798373	0.00641966
	Prdm9	1.28633	0.00644885
	Zc3h7a	1.27485	0.006454
	Brca2	0.778849	0.00652864
	Alox12b	0.711062	0.00654638
	Pglyrp1	1.4611	0.0065729
	Nrde2	1.21433	0.00667128
	Wdr20	0.83905	0.00679606
	Hspg2	1.3378	0.00689689
	Amy1	1.36572	0.00698674
	Ang	1.56849	0.00711443
	Zbtb20	0.719464	0.00721423
	Zbtb8a	1.32567	0.00732511
	Rhpn1	1.22113	0.00732663
	Mir704	0.744949	0.00739533
	Acta1	2.02685	0.00754489
	Gsta3	1.83195	0.00763403
	Ltbp3	1.24292	0.00768335
	Qtrt1	1.37306	0.00768694
	Vil1	1.38548	0.00770697
	Rpe65	1.46038	0.00772813
	Uhmk1	0.783946	0.00787302
	Ftx	1.37673	0.00791353
	Zfhx3	1.2246	0.00792769
	Rpp38	0.748943	0.00793828
	Cdkl5	0.748779	0.00795359
	Cebpd	1.40268	0.00800515
	Slc13a3	1.65343	0.00803151
	Krcc1	0.803585	0.00810236
	Firre	1.31711	0.00811042
	Zfp458	0.735651	0.0081266
	Hlcs	0.806992	0.00814178
	Cep83os	0.837104	0.00814867
	Ddx11	1.4497	0.00826415
	Fsbp	0.789965	0.00827421
	Psmb8	1.29525	0.00831218
	Josd2	1.31946	0.00841149
	Cntnap5b	0.694946	0.00844683
	Fam206a	0.799828	0.00844749
	Cth	0.767383	0.00864122
	Gprin3	0.652112	0.00869891
	Unc13d	1.50774	0.00874731
	Srgn	0.730646	0.00880075
	H2-Aa	1.6237	0.00885313
	Ctnnal1	1.24707	0.00886615
	Slc5a3	1.20283	0.00893211
	Stard4	0.806404	0.00898645
	Tenc1	1.22922	0.00905418
	Map2k3	1.26496	0.00923819
	Ccdc80	1.57586	0.00930615
	Sec61g	0.628521	0.00931307
	Tmem151b	1.21013	0.0093639
	A930011O12Rik	1.3442	0.00939306
	Ssc5d	1.25438	0.00944713
	Lingo4	0.676418	0.00948479
	Cfp	1.47323	0.0095197
	Acot1	1.46322	0.00955359
	Reln	1.2103	0.00959473
	Btbd10	0.84123	0.00965347
	Gm9776	0.781701	0.00968768
	H2-Eb1	1.62529	0.00972178
	Zfp692	1.31864	0.00975065
	Ceacam1	0.725654	0.00978233
	Icam1	1.40654	0.00984234
	Hspb1	1.36129	0.00997302
